# Supplementary material for: The Effectiveness and Safety of Huangqi Xixin Decoction for Cough Variant Asthma: A Systematic Review and Meta-Analysis
Source: Evid Based Complement Alternat Med. 2022 Sep 20;2022:9492100. doi: 10.1155/2022/9492100 (PMC9526668; doi:10.1155/2022/9492100)
Supplement: Supplementary Materials — Supplementary File 1. PRISMA 2020 checklist. Supplementary File 2. Search strategy in PubMed for example. Table S1. Risk of bias of included RCTs. [file 9492100.f1.zip]

Archive with 3 entries (3 files):
- Supplementary File 1 PRISMA 2020 checklist (1).pdf
- Supplementary File 2 Search strategy in PubMed (1).pdf
- Table S1 Risk of bias of included RCTs.pdf
